# Supplementary material for: Spectral Transmittance of Daily Disposable Contact Lenses: Variability in Ultraviolet Blocking
Source: Materials (Basel). 2025 Oct 20;18(20):4784. doi: 10.3390/ma18204784 (PMC12566079; doi:10.3390/ma18204784)
Supplement: Supplementary file 1 [file materials-18-04784-s001.zip]

Archive with 1 entries (1 files):
- materials-3896218-supplementary.docx
